# Supplementary material for: Factors Associated with Higher Reported Pain Levels in Patients with Chronic Musculoskeletal Pain: A Cross-Sectional, Correlational Analysis
Source: PLoS One. 2016 Sep 16;11(9):e0163132. doi: 10.1371/journal.pone.0163132 (PMC5026346; doi:10.1371/journal.pone.0163132)
Supplement: S1 Dataset — (XLSX) [file pone.0163132.s001.xlsx]

## Sheet: Sheet1
Gender F=1	gender	age	BMI	NM	ICD-10	A__F0001417	Pain duration months	A_F0001417	A_Duration(2))_M__F0001417	A_Site_M_Pain profile_F0001417	Medical comorbidities yes=1	OP history yes=1	Multisite pain yes=1	Neuropathic pain yes=1	High pain NRS7=1	NRS pain score	A_VAS_M_	PCS30=1	ISI 15=1	Anxiety 8=1	Depression 8=1	1_PCS	2_ISI	3_HADS Anxiety	3_HADS Depression	height	weight
1	F	70		Osteoarthritis, knee(무릎관절 골관절염)	M17.9	both knee pain	87			both knee	0	1	0	0	0	6	6	0	0	0	0	0	2	0	0	156	52
0	M	44		Shoulder pain(어깨 통증)	M75.8	Right shoulder pain	15			Right shoulder pain	0	0	0	0	0	5	5	0	0	0	0	4	3	0	0	174	79
0	M	22		Herniated lumbar disc(요추원판 전위)	M51.2	LBP Lt.	7			LBP Lt	0	0	0	1	0	6	6	0	0	0	0	5	3	0	0	174	74
1	F	58		Herniated disc, lumbar(요추원판 전위)	M51.2	both leg pain	39			both leg	0	0	0	1	0	6	8	0	0	0	0	3	4	0	0	#N/A	#N/A
1	F	73		Neck pain(경부 통증)	M54.29	Post. neck pain.	483			Post. neck pain	0	0	0	0	0	6	7	0	0	0	0	3	2	1	0	156	63
1	F	40		Sprain/strain of C-spine(경추의 염좌 및 긴장)	S13.4	interscapular pain	13			interscapular pain	0	0	0	1	0	4	4	0	0	0	0	1	3	1	0	169.1	52.8
1	F	74		Spinal stenosis(척추 협착)	M48.09	Both toe pain	13	Lt, leg pain	6? months	Both toe, Lt. leg	1	0	0	1	1	7	7	0	0	0	0	3	3	1	0	154.9	65.5
1	F	43		Herniated cervical disc(경추간판 전위)	M50.2	Rt arm pain	10			Rt arm pain	0	0	0	1	0	5	5	0	0	0	0	2	5	1	0	#N/A	#N/A
1	F	62		Herniated cervical disc(경추간판 전위)	M50.2	Both arm tingling sensation	6			Both arm, neck, shoulder	0	0	0	1	0	4	4	0	0	0	0	4	5	1	0	156	59
1	F	25		Pain in joint, pelvic region and thigh(buttock, femur, pelvis, hip joint, sacroiliac joint)(관절통, 골반 부위 및 넓적다리)	M25.55	right hip pain	13			right hip pain	0	0	0	1	0	6	6	0	0	0	0	7	5	1	0	#N/A	#N/A
1	F	60		Tongue cancer(혀암)	C02.9	both. buttock and leg pain	10	lower back pain	1.5 years	both buttock and leg	1	0	0	1	0	6	6	0	0	0	0	3	6	1	0	150	54
0	M	76		Spinal stenosis(척추 협착)	M48.09	both leg pain	6	Rt. buttock pain	3 months	both leg, Rt. buttock	0	0	0	1	0	6	6	0	0	0	0	1	7	1	0	#N/A	#N/A
1	F	42		Herniated disc, lumbar(요추원판 전위)	M51.2	Rt, buttock, leg pain	9			Rt, buttock, leg	0	0	0	1	0	6	7	0	0	0	0	4	7	1	0	160	51
0	M	52		Pain in joint, pelvic region and thigh(buttock, femur, pelvis, hip joint, sacroiliac joint)(관절통, 골반 부위 및 넓적다리)	M25.55	Lt. hip pain	27	Lt. knee pain	2 years	Lt. hip, Lt. knee	0	1	1	1	0	6	Lt hip : 6 Lt. knee : 4	0	0	0	0	22	8	1	0	176.3	75.1
1	F	77		Spinal cord tumor, uncertain behavior(척수의 행동양식 불명 종양)	D43.4	Lt leg pain	6			Lt leg pain	1	0	0	1	1	8	8	0	0	0	0	6	9	1	0	149	59
1	F	65		Back pain(등통증)	M54.99	Rt, flank pain	123			Rt, flank	0	0	0	0	1	8	8	0	0	0	0	6	9	1	0	158	47
1	F	83		Spinal stenosis, lumbar(요추 척추협착증)	M48.06	both leg, lower back pain	15	Rt, buttock pain		both leg, lower back, Rt, buttock	1	0	1	1	1	8	8	0	0	0	0	6	11	1	0	163	42
0	M	80		Flank pain, left(좌측 측복부통증)	R10.49	Rt. flank pain	15			Lt. flank area	1	0	0	0	0	2	2	0	0	0	0	3	1	2	0	164.5	50.7
1	F	58		Tendinitis of shoulder(어깨의 힘줄염)	M75.8	Rt. shoulder pain	15			Rt. shoulder	1	0	0	1	0	2	2	0	0	0	0	7	1	2	0	160	59
1	F	76		Spinal stenosis(척추 협착)	M48.09	rt leg pain	9			rt leg pain	0	0	0	0	0	4	4	0	0	0	0	2	2	2	0	#N/A	#N/A
0	M	79		Spinal stenosis(척추 협착)	M48.09	LBP	63	both leg weakness	5 years	lower back	1	1	0	0	0	2	1~2	0	0	0	0	14	3	2	0	165	75
1	F	53		Herniated lumbar disc(요추원판 전위)	M51.2	Lower back pain	63			lower back pain	0	0	0	1	0	3	3	0	0	0	0	3	4	2	0	159	65
0	M	77		Compression fracture lumbar vertebra(nontraumatic)(요추의 압박골절(비외상성))	M48.56	Lower back pain	6			Lower back pain	1	1	0	0	0	3	8->3(16.1.29 pain block 후)	0	0	0	0	4	4	2	0	164	65
1	F	68		Cervical spondylosis(경부 강직증)	M47.82	neck discomfort	15			Neck pain, left	0	0	0	0	0	3	3	0	0	0	0	1	5	2	0	154	58
0	M	20		Cervical spondylosis(경부 강직증)	M47.82	neck pain	15	both hand tingling sensation	1Y	neck	0	0	0	1	0	4	4	0	0	0	0	1	7	2	0	172	68
0	M	54		Lower back pain(요통)	M54.59	Lower back pain(Left side)	15	right U/Ex tingling sensation	1Y	LBP	0	0	1	1	1	8	7~8	0	0	0	0	3	7	2	0	#N/A	#N/A
1	F	19		Pain in limb, lower leg(사지의 통증, 아래다리)	M79.66	Rt. calf pain	9			Rt. calf pain	0	0	0	1	0	1	1	0	0	0	0	4	0	3	0	163	53
0	M	27		Back pain(등통증)	M54.99	upper back pain	27			upper back	0	0	0	0	0	4	4	0	0	0	0	11	3	3	0	173	76
1	F	54		Myofascial pain syndrome(근근막통증후군)	M79.100	Lt. lower back pain	51	both forearm	4 yrs	Lt. lower back pain	0	0	0	1	0	6	7	0	0	0	0	9	4	3	0	150	50
0	M	77		Herniated lumbar disc(요추원판 전위)	M51.2	lower back pain	7	left toe weakness	2 months	lower back pain	1	0	1	1	0	6	6	0	0	0	0	4	6	3	0	164	58
1	F	68		Herniated cervical disc(경추간판 전위)	M50.2	back pain	7			Rt. back	1	0	0	1	1	7	7	0	0	0	0	6	6	3	0	#N/A	#N/A
1	F	46		Herniated cervical disc(경추간판 전위)	M50.2	Rt, arm pain	39			Rt, arm	0	0	0	1	0	6	7	0	0	0	0	8	7	3	0	157	55
0	M	21		Lower back pain(요통)	M54.59	LBP	15			lower back	0	0	0	1	0	4	4	0	0	0	0	15	10	3	0	#N/A	#N/A
1	F	55		Lower back pain(요통)	M54.59	Rt. buttock pain	9			Rt. buttock	0	0	0	0	0	3	2~3	0	0	0	0	14	6	4	0	161.9	54.6
1	F	65		Spinal stenosis(척추 협착)	M48.09	Lt. buttock pain	9			Lt. buttock	0	1	0	0	0	2	2 7~8	0	0	0	0	22	7	4	0	161	56
1	F	65		Herniated lumbar disc(요추원판 전위)	M51.2	both knee pain	6			both knee, both post. thigh area	1	1	1	0	0	5	5	0	0	0	0	17	10	4	0	#N/A	#N/A
0	M	73		Shoulder pain(어깨 통증)	M75.8	Lt trapezius pain	15			Lt. shoulder trapezius area	1	0	0	0	1	8	8	0	0	0	0	19	11	4	0	162	62.1
0	M	26		Back pain(등통증)	M54.99	Lt. shoulder pain	123	Lt. foot pain	1 year	Lt. shoulder, Lt. foot dorsal side	0	0	1	1	0	5	Lt. shoulder : 5 Lt. foot : 8	0	0	0	0	10	3	5	0	170	60
0	M	54		Herniated lumbar disc(요추원판 전위)	M51.2	Lt. calf radiating pain	12			Lt. calf	0	0	0	1	0	6	5~6	0	0	0	0	14	9	6	0	#N/A	#N/A
1	F	50		Cervical radiculopathy(경추 신경뿌리병증)	M54.12	both arm numbness	9	both 3,4,5th finger numbness	6 months	both 3,4,5th finger, both arm ulnar side	1	0	0	1	1	10	10	1	1	1	0	34	21	8	0	158	60
0	M	57		Shoulder pain(어깨 통증)	M75.8	Lt. shoulder pain	27			Lt. shoulder pain	0	0	0	1	0	6	6	0	0	0	0	2	3	0	1	#N/A	#N/A
0	M	63		Herniated lumbar disc(요추원판 전위)	M51.2	lower back pain	8			lower back	0	0	0	0	0	6	6	0	0	0	0	2	1	1	1	172	74
0	M	63		Herniated cervical disc(경추간판 전위)	M50.2	right 1,2,3 finger numbness	9			right 1,2,3 finger	1	0	0	1	0	3	3	0	0	0	0	9	4	1	1	177	78.05
1	F	52		Pain in limb, hand(사지의 통증, 손)	M79.64	Rt. hand pain	27			Rt. hand pain	0	0	0	0	0	6	6	0	0	0	0	4	6	1	1	156	58
0	M	42		Lower back pain(요통)	M54.59	lower back pain, Rt.	99	Bilat. calf pain(R/L)	10 days	lower back pain	0	0	0	0	0	6	6	0	0	0	0	3	7	1	1	172	68
1	F	37		Lower back pain(요통)	M54.59	LBP	75			LBP	0	1	0	0	1	7		0	0	0	0	9	7	1	1	165	59
1	F	59		Herniated lumbar disc(요추원판 전위)	M51.2	LBP and both buttock pain	39	Lt. leg pain	3 years	Lower back and both buttock, Lt. leg	0	0	0	1	1	7	7	0	0	0	0	9	0	2	1	153	52
0	M	19		Radiculopathy with herniated lumbar disc(요추원판 전위를 동반한 신경뿌리병증)	M51.1	Rt. LBP	6			Rt. lower back	0	0	0	0	0	3	3	0	0	0	0	13	0	2	1	174	73
0	M	57		Pelvic and perineal pain(골반 및 회음부 통증)	R10.2	sacral pain	15			sacral area pain	1	0	0	0	0	3	2~3	0	0	0	0	11	1	2	1	162	68
1	F	74		Spinal stenosis(척추 협착)	M48.09	LBP c both leg paresthesia	15			LBP c both leg paresthesia	1	0	0	1	0	6	7	0	0	0	0	9	4	2	1	152.8	63.2
1	F	52		Ossification of posterior longitudinal ligament, cervical(경부의 뒤세로 인대의 골화)	M48.82	PNP & Lt. shoulder pain	63	Lt hand tingling	1 week	post. neck, Lt. shoulder, Lt. hand	0	0	0	1	0	3	2~3	0	0	0	0	13	4	2	1	156	57
1	F	52		Herniated disc, lumbar(요추원판 전위)	M51.2	LBP	39			Low back pain, both buttock	1	0	0	0	0	5	5	0	0	0	0	20	4	2	1	159.4	49.8
1	F	25		Herniated cervical disc(경추간판 전위)	M50.2	Neck pain(Lt>Rt)	7			Neck pain(Lt>Rt)	0	0	0	1	0	2	2	0	0	0	0	3	6	2	1	170	50
0	M	53		Herniated cervical disc(경추간판 전위)	M50.2	post. neck pain	27	both shoulder pain	2years/ agg 1 week	post. neck pain/both shoulder pain	0	0	0	0	0	6	6	0	0	0	0	6	6	2	1	169	64
1	F	57		Shoulder pain(어깨 통증)	M75.8	Rt. shoulder pain	27			Rt. shoulder pain	0	0	0	0	1	9	9	0	0	0	0	9	6	2	1	#N/A	#N/A
0	M	31		Herniated lumbar disc(요추원판 전위)	M51.2	LBP	27	Left L/Ex pain		Left buttock	0	0	0	1	0	5	5	0	0	0	0	9	7	2	1	#N/A	#N/A
0	M	25		Neck pain(경부 통증)	M54.29	neck pain	27	both shoulder pain	2YR	neck, both shoulder	0	0	0	0	0	4	4	0	0	0	0	2	8	2	1	179	70
1	F	31		Herniated lumbar disc(요추원판 전위)	M51.2	LBP	63	Left pelvis pain	10Y	Low back, Left pelvis	0	0	1	1	0	4	4	0	0	0	0	7	9	2	1	166.4	51.9
1	F	69		Spinal stenosis(척추 협착)	M48.09	Rt. leg pain	11			Rt, leg	1	0	0	1	1	10	10	0	0	0	0	7	13	2	1	153.6	70.5
0	M	67		Osteoarthritis, knee(무릎관절 골관절염)	M17.9	Right knee	12			Right knee	0	1	0	0	0	5	5	0	0	0	0	13	14	2	1	#N/A	#N/A
0	M	24		Back pain(등통증)	M54.99	mid back pain	27			mid back	0	0	0	0	1	7	6~7	0	0	0	0	7	3	3	1	#N/A	#N/A
1	F	20		Neck pain(경부 통증)	M54.29	neck pain	51	both shoulder pain	4Y	neck, both shoulder	0	0	0	0	0	6	6	0	0	0	0	4	4	3	1	#N/A	#N/A
1	F	67		Shoulder pain(어깨 통증)	M75.8	Rt. shoulder pain	75			Rt. shoulder	0	0	0	0	0	6	6	0	0	0	0	18	6	3	1	169	61
0	M	31		Facial pain(안면통증)	R51	우측 턱 통증	39			우측 턱	0	0	1	1	0	6	6~7	0	0	0	0	8	7	3	1	180	90
1	F	59		Spinal stenosis(척추 협착)	M48.09	Rt. thigh pain	123			Rt. thigh pain	0	0	0	1	1	7	7	0	0	0	0	13	7	3	1	150.1	50
1	F	48		Neck pain(경부 통증)	M54.29	Rt. subscapular pain	9	Rt. arm pain	6 mo	Rt. subscapular pain	0	0	1	0	1	9	9	0	0	0	0	11	10	3	1	156	59
1	F	78		Spinal stenosis L3,L4,L5(요추 3,4,5번 척추협착증)	M48.06	both leg pain	99	lower back pain	8 year agg. 1 month	both leg	1	0	0	1	1	7	7	0	0	0	0	12	11	3	1	#N/A	#N/A
0	M	23		Lower back pain(요통)	M54.59	Lt. buttock pain	9			Lt. buttock	0	0	0	1	0	3	2~3	0	0	0	0	11	0	4	1	172	73
0	M	24		Neck pain(경부 통증)	M54.29	PNP	87			post. neck	0	0	0	0	0	6	6	0	0	0	0	16	0	4	1	#N/A	#N/A
0	M	53		Herniated disc, lumbar(요추원판 전위)	M51.2	Lt. leg radiating pain	15			Lt. leg lateral side	0	1	0	0	1	7	7	0	0	0	0	23	1	4	1	166	76
1	F	28		Neck pain(경부 통증)	M54.29	Rt. neck pain	27			Rt. neck	0	0	0	0	1	8	7~8	0	0	0	0	25	3	4	1	#N/A	#N/A
1	F	19		Pain in limb, lower leg(사지의 통증, 아래다리)	M79.66	both calf pain	8			both calf	0	0	0	0	0	5	5	0	0	0	0	12	4	4	1	#N/A	#N/A
1	F	48		Chronic degenerative HLD(herniated lumbar disc) L3/L4, L5/S1(만성퇴행성 요추간판 전위, L3/L4, L5/S1)	M51.2	Rt. radiating leg pain	10			Rt. posterolateral thigh	0	0	0	1	1	8	8	0	0	0	0	22	11	4	1	#N/A	#N/A
1	F	62		Pain in joint, pelvic region and thigh(buttock, femur, pelvis, hip joint, sacroiliac joint)(관절통, 골반 부위 및 넓적다리)	M25.55	Lt. hip pain	9			Lt. hip	1	0	0	0	0	6	5~6	0	0	0	0	14	14	4	1	157	65
1	F	61		Herniated lumbar disc(요추원판 전위)	M51.2	Lt. buttock pain	8	Lt. knee pain	5 months	Lt. buttock & Lt. knee	0	1	1	1	0	6	6	0	0	0	0	21	3	5	1	163	45
0	M	34		Cervical disc displacement with radiculopathy(신경뿌리병증을 동반한 경추간판 전위)	M50.1	PNP	9	Lt. arm pain & finger tingling	20 days	post. neck, Lt. arm, Lt. finger	0	0	0	1	0	6	6	0	0	0	0	18	8	5	1	#N/A	#N/A
0	M	68		Spinal stenosis L5,S1(요추 5번, 천추 1번 척추협착증)	M48.07	Lt. buttock, Lt. calf pain	9			Lt. buttock, Lt. calf	0	0	0	1	1	8	7~8	0	0	0	0	19	9	5	1	174	85
0	M	54		Herniated cervical disc(경추간판 전위)	M50.2	Lt. shoulder pain	6			Lt. shoulder	1	0	0	0	1	8	7~8	0	1	0	0	26	20	5	1	#N/A	#N/A
0	M	50		Herniated lumbar disc(요추원판 전위)	M51.2	Lt. lower leg pain	8			Lt. lower leg pain	1	1	0	1	0	6	6	0	0	0	0	4	2	6	1	164	67
0	M	63		Spinal stenosis(척추 협착)	M48.09	Rt. LBP	51			Rt. lower back	1	0	0	0	0	5	4~5	0	0	0	0	16	2	6	1	#N/A	#N/A
1	F	68		Spinal stenosis, lumbar(요추 척추협착증)	M48.06	Lt. LBP	6	Lt. radiating leg pain	3 months	Lt. lateral thigh, Lt. lower back	0	0	0	1	1	8	8	0	0	0	0	19	2	7	1	160	59
1	F	35		Radiculopathy with herniated cervical disc(경추간판 탈출증을 동반한 신경뿌리병증)	M50.1	PNP	123	both radiating arm numbness	10 years	post. neck	0	0	0	1	0	6	6	0	0	0	0	15	3	7	1	#N/A	#N/A
0	M	69		Herniated cervical disc(경추간판 전위)	M50.2	Rt. shoulder pain	11			Rt. post. neck, Rt. shoulder	1	0	0	0	0	5	5	0	0	0	0	19	6	7	1	168	70
1	F	55		Herniated lumbar disc(요추원판 전위)	M51.2	Lt. radiating leg pain	10	LBP	5 years	Lt. leg	0	0	0	1	1	9	9	1	1	1	0	35	17	9	1	165	49
1	F	59		Degenerative spine arthritis(퇴행성 척추 관절염)	M46.99	neck pain	39			neck pain	1	0	0	0	0	3	3	0	0	0	0	2	1	0	2	146.8	56
0	M	72		Frozen shoulder(동결견)	M75.0	Rt, shoulder pain	15			Rt, shoulder	0	0	0	1	1	7	7	0	0	0	0	2	1	0	2	#N/A	#N/A
1	F	72		Spinal stenosis(척추 협착)	M48.09	LBP	6	lower leg tingling sensation	3months	LBP	1	0	0	1	0	4	4	0	0	0	0	4	5	0	2	154	53
1	F	55		Spinal stenosis(척추 협착)	M48.09	both leg pain	51	Lt heel , Rt. ankle pain	1years	both leg pain	0	0	1	1	1	7	7	0	0	0	0	8	6	0	2	165	72
1	F	22		Low back pain, lumbosacral region(요통, 요천추부)	M54.57	bilateral back, pelvic pain	27	coccyx	6 months	bilateral back, pelvic pain	0	0	1	0	0	6	7	0	0	0	0	2	1	1	2	157	60
1	F	57		Shoulder pain(어깨 통증)	M75.8	Rt. shoulder/ arm pain	6			Rt. shoulder/ arm pain	1	0	0	1	0	6	7	0	0	0	0	4	3	1	2	163	74
0	M	30		Herniated lumbar disc(요추원판 전위)	M51.2	back pain	15			back pain	0	1	0	0	0	6	6	0	0	0	0	7	6	1	2	175	73
1	F	73		Herniated cervical disc(경추간판 전위)	M50.2	lower back pain	123	both leg pain	10 years agg, 2 months	lower back, both leg	1	1	0	1	1	9	9	0	0	0	0	8	7	1	2	155	53
0	M	81		Low back pain, lumbosacral region(요통, 요천추부)	M54.57	LBP	15			LBP	1	0	0	1	0	6	6	0	0	0	0	15	8	1	2	171	57
0	M	23		Pain in limb, lower leg(사지의 통증, 아래다리)	M79.66	Rt. thigh pain	123	Rt. calf pain	1 years	Rt. thigh pain	0	0	0	1	1	8	8	0	0	0	0	18	10	1	2	177	87
1	F	78		Fracture, compression, lumbar vertebra(요추의 압박 골절)	S32.090	lower back pain	21	claudication	1.5 years	lower back pain	1	0	0	0	0	4	4	0	0	0	0	10	11	1	2	147	54
1	F	60		Herniated cervical disc(경추간판 전위)	M50.2	Left arm pain	12	bilateral shoulder pain	8-9months	Left arm > Rt. arm, arm> shoulder	1	0	0	1	0	3	3 (예약할 당시 15.12중순 8)	0	0	0	0	6	1	2	2	#N/A	#N/A
1	F	47		Herniated cervical disc(경추간판 전위)	M50.2	headache/ neck pain	15	arm tingling sensation	8months	headache/ neck pain	0	0	1	1	1	8	8(두통)	0	0	0	0	13	2	2	2	157	52
0	M	77		Coronary atherosclerosis(관상동맥 죽상경화증)	I25.19	Right U/Ex pain	11			Right arm	1	0	0	1	0	4	4	0	0	0	0	4	4	2	2	168	66
0	M	67		Lower back pain, lumbar region(요통, 요추골 부분)	M54.56	Rt LBP	9			Rt LBP	1	0	0	0	0	5	5	0	0	0	0	8	4	2	2	163	87
0	M	50		Herniated cervical disc(경추간판 전위)	M50.2	PNP Rt, RAP	15			PNP Rt, RAP	1	0	0	1	0	6	7	0	0	0	0	6	6	2	2	181	78
1	F	68		Spinal stenosis(척추 협착)	M48.09	LBP, Lt. L/Ex radiating pain	123			LBP, Lt. L/Ex radiating pain	0	1	0	1	0	6	8-> 6(16.2.5 OS약 복용한 뒤)	0	0	0	0	8	7	2	2	157	42
0	M	67		Spinal stenosis(척추 협착)	M48.09	LBP, Lt hip pain	123	right popliteal pain	2month	LBP, Lt hip pain,	0	0	1	1	0	5	4-5	0	0	0	0	10	7	2	2	135	68
1	F	67		Radiculopathy(신경뿌리병증)	M54.19	lower back pain	123	Both leg tingling sense		lower back, both leg	1	0	0	1	1	10	10	0	0	0	0	11	8	2	2	148	54.8
0	M	85		Spinal stenosis, lumbar(요추 척추협착증)	M48.06	lower back pain	15	both leg tingling sensation		lower back, both leg	0	1	0	1	1	8	8	0	1	0	0	9	15	2	2	161	54
0	M	53		Lower back pain(요통)	M54.59	LBP	39			LBP	0	0	0	0	0	5	5	0	0	0	0	19	1	3	2	167.7	73
0	M	56		Neck pain(경부 통증)	M54.29	Lt. lower extrimity pain	15	neck pain	7년	Lt. lower extrimity pain/ Lt. hip	0	0	1	1	0	6	6	0	0	0	0	4	2	3	2	#N/A	#N/A
1	F	58		Herniated cervical disc(경추간판 전위)	M50.2	both arm numbness	9			both arm radial side	0	1	0	1	0	5	4~5	0	0	0	0	25	3	3	2	153	55
1	F	38		Knee pain(무릎 통증)	M25.56	Left knee	12			Left knee	0	0	0	0	0	1	1	0	0	0	0	6	5	3	2	#N/A	#N/A
0	M	49		Herniated lumbar disc(요추원판 전위)	M51.2	Rt. sole tingling sensation	33	Rt. calf tingling sensation	2 years	Rt. leg tingling sensation	0	0	0	1	0	5	5	0	0	0	0	5	6	3	2	172	72
0	M	72		Shoulder pain(어깨 통증)	M75.8	Right shoulder~upper arm pain	6			Right shoulder pain	0	0	0	1	0	2	2	0	0	0	0	1	7	3	2	167	52
1	F	70		Spinal stenosis(척추 협착)	M48.09	Right buttock pain	39	Right leg pain	6M	Right buttock, Right leg	0	0	0	1	1	10	10	0	0	0	0	5	7	3	2	154	56
1	F	41		Shoulder pain(어깨 통증)	M75.8	Rt. Scapular pain	75			Rt. Scapular pain	0	0	0	0	1	7	7	0	0	0	0	12	8	3	2	#N/A	#N/A
0	M	65		Herniated lumbar disc L4/L5(요추원판 전위, L4/L5)	M51.2	LBP	9	Rt knee tingling sensation	6 months	LBP, Rt knee tingling sensation	1	1	1	1	1	7	7	0	0	0	0	9	9	3	2	166	77
0	M	58		Low back pain, lumbosacral region(요통, 요천추부)	M54.57	LBP	39	손끝과 발끝이 저림	7M	Low back pain	0	0	0	1	0	4	4	0	0	0	0	9	10	3	2	168	68
0	M	42		Herniated lumbar disc L4/L5(요추원판 전위, L4/L5)	M51.2	Lower back pain	27	Lt L/Ex radiculopathy : L5	2yr agg 2months	Lower back pain	0	1	0	1	1	8	8	0	1	0	0	18	16	3	2	173.3	64
1	F	62		Back pain(등통증)	M54.99	back pain	15			upper back	1	0	0	1	0	6	6	0	0	0	0	13	7	4	2	#N/A	#N/A
0	M	53		Cervical radiculopathy(경추 신경뿌리병증)	M54.12	LT. U/ex radiating pain	63	Lt. hand atropy, Lt. hand weak	5years	LT. U/ex radiating pain	0	0	1	1	1	8	8	0	0	0	0	10	8	4	2	172	74
0	M	56		Herniated lumbar disc(요추원판 전위)	M51.2	LBP	8	both radiating leg pain	5 months	lower back, both post. leg	1	0	0	1	0	6	5~6	0	0	0	0	16	10	4	2	176	74
1	F	49		Herniated cervical disc(경추간판 전위)	M50.2	PNP	7	both shoulder & Lt. arm pain	4 months	post. neck, both shoulder, Lt. arm post. side	0	0	1	1	1	7	6~7	0	0	0	0	22	10	4	2	160	53
0	M	24		Pain in limb, upper arm(사지의 통증, 위팔)	M79.62	왼쪽 손이 경직됨	27			Left hand	0	0	0	1	1	7	7	0	0	0	0	6	11	4	2	170	49
1	F	39		Herniated cervical disc(경추간판 전위)	M50.2	Left arm pain	6			Left arm pain	0	0	0	0	0	6	7	0	1	0	0	6	17	4	2	156	56
0	M	22		Pelvic pain(골반 통증)	R10.2	both scrotal pain	7	Lt. foot & Rt. thigh numbness	3 months	both scrotum, Lt. foot & Rt. thigh	0	0	1	1	0	3	3	0	0	0	0	15	1	5	2	181	67
0	M	51		Pain in joint, hand(carpus, fingers, metacarpus)(관절통, 손)	M25.54	Left hand pain	51			Left hand	0	0	0	1	1	8	8	0	0	0	0	3	4	5	2	172	67
0	M	51		Herniated lumbar disc(요추원판 전위)	M51.2	Rt. LBP	6			Rt. lower back	0	1	0	0	1	10	10 : 아플 때 0 : 평소 안아플 때(약 복용 후)	0	0	0	0	23	4	5	2	171	80
0	M	81		Spinal stenosis(척추 협착)	M48.09	Lt. buttock pain	6	Lt. thigh pain	3 months	Rt. buttock, Rt. thigh	1	0	0	0	1	7	7	0	0	0	0	26	10	5	2	165	63
1	F	51		Fibromyalgia(섬유근통)	M79.79	both radiating leg pain	39	Rt. shoulder & arm pain	3 years	Rt. shoulder & Rt. arm, both leg lateral side	0	0	0	1	0	6	6	0	0	0	0	19	11	5	2	154	57
0	M	31		Herniated lumbar disc L4/L5(요추원판 전위, L4/L5)	M51.2	LBP	51	both radiating leg pain	4 years	lower back, both lower leg	0	0	0	0	1	7	6~7	0	0	0	0	20	13	5	2	177	65
0	M	15		Herniated lumbar disc(요추원판 전위)	M51.2	LBP	6	Rt. radiating leg pain	2 months	lower back, Rt. calf	1	0	0	0	1	7	7 : 통증 심할 때 5~6 : 평소에	0	0	0	0	23	1	6	2	158.7	56.3
0	M	42		Post spinal surgery syndrome(척추수술 후 증후군)	M96.8	PNP & radiating Rt. arm pain	15			Rt. PNP, Rt, shoulder & arm, Rt. 2nd & 3rd finger	0	1	0	1	1	7	6~7	0	1	0	0	23	19	6	2	#N/A	#N/A
1	F	72		Low back pain, lumbosacral region(요통, 요천추부)	M54.57	LBP	39	Lt. radiating leg pain	3 years	lower back, Lt. leg lateral side	1	1	0	0	0	5	5	0	0	0	0	23	8	7	2	152.5	48.9
1	F	85		Spinal stenosis(척추 협착)	M48.09	LBP	63	Lt. radiating leg pain	1 year	lower back, Lt. lateral side leg	1	0	0	1	1	8	8	0	1	0	0	29	20	7	2	140	43
1	F	54		Pain in limb, lower leg(사지의 통증, 아래다리)	M79.66	Lt. calf pain	21			Lt. calf	0	0	0	1	0	4	4	0	0	1	0	20	4	8	2	#N/A	#N/A
1	F	76		Spinal stenosis, lumbar(요추 척추협착증)	M48.06	LBP	51	both buttock & leg pain	4 years	lower back, both buttock, both leg lateral side	1	0	1	1	1	9	8~9	1	0	1	0	33	4	8	2	152	56
1	F	65		Spinal stenosis(척추 협착)	M48.09	both buttock pain	8	both radiating leg pain	5 months	both buttock, both leg lateral side	0	0	0	1	1	10	10	1	0	1	0	38	5	8	2	#N/A	#N/A
1	F	76		Spinal stenosis, lumbar(요추 척추협착증)	M48.06	LBP	123	Rt. leg radiating pain	2 months	lower back, Rt. leg	1	0	0	1	1	7	7	0	0	1	0	21	14	8	2	155	70
1	F	50		Dorsalgia, unspecified, thoracic region(상세불명의 등통증, 흉추부)	M54.94	Lt. post. thigh pain	9			Lt. post. thigh	0	0	0	1	0	6	6	0	0	1	0	22	10	9	2	#N/A	#N/A
1	F	76		Neck pain(경부 통증)	M54.29	Rt. PNP	7	both shoulder & arm pain	1 year	Rt. post. neck, both shoulder & arm	1	0	0	1	1	8	7~8	0	1	1	0	23	15	9	2	#N/A	#N/A
0	M	38		Pain in joint, upper arm(humerus, elbow joints)(관절통, 위팔)	M25.52	Lt. side sensory change	9	Lt. side pain & edema	6 months	Lt. facial area, Lt. arm, Lt. leg	0	0	1	1	1	9	9 : 아침에 일어날 때 3 : 낮에	1	1	1	0	35	23	9	2	168	71
1	F	52		Herniated cervical disc(경추간판 전위)	M50.2	both hand numbness	9	bilateral shoulder pain	4years	both hand numbness	0	0	1	1	0	6	6(어깨), 5(손바닥)	0	0	0	0	6	2	0	3	156	59
0	M	50		Lower back pain(요통)	M54.59	LBP	63			LBP	1	0	0	1	0	6	6	0	0	0	0	6	5	0	3	168	75
0	M	81		Osteoarthritis of knee, primary bilateral(양쪽 원발성 무릎 골관절염)	M17.0	both L/Ex radiating pain	9			both L/Ex radiating pain	1	1	0	1	0	6	6	0	0	0	0	9	5	0	3	177	76
0	M	20		Herniated lumbar disc(요추원판 전위)	M51.2	Lt leg pain	7	Lt. LBP	3-4 mo	Lt leg pain/ LBP	0	0	0	1	0	6	6	0	0	0	0	6	7	0	3	180	90
0	M	41		Neck pain(경부 통증)	M54.29	왼쪽 턱통증	9			왼쪽 턱	1	1	0	1	0	4	4	0	0	0	0	4	1	1	3	168	78
0	M	48		Herniated lumbar disc(요추원판 전위)	M51.2	right hip pain	7	Rt. foot numb ness	4months	right hip pain	0	0	1	1	1	7	7	0	0	0	0	6	2	1	3	160	70
0	M	50		Spinal stenosis(척추 협착)	M48.09	Bilat L/Ex tingling sensation	33			Bilat L/Ex tingling sensation	1	0	0	1	0	6	6	0	0	0	0	4	7	1	3	173	86
1	F	36		Pain in joint, pelvic region and thigh(buttock, femur, pelvis, hip joint, sacroiliac joint)(관절통, 골반 부위 및 넓적다리)	M25.55	Lt inguinal pain	27			Lt inguinal pain	0	1	0	1	1	8	8	0	0	0	0	7	8	1	3	#N/A	#N/A
1	F	82		Compression fracture lumbar vertebra(nontraumatic)(요추의 압박골절(비외상성))	M48.56	left sacrum pain	123	left leg pain	3months	left sacrum pain/ left leg pain	1	1	0	1	0	5	5	0	0	0	0	4	2	2	3	155	62
1	F	23		Pain in limb, forearm(사지의 통증, 아래팔)	M79.63	Rt. U/Ex pain	27			Rt. U/Ex pain	0	0	0	1	0	6	6	0	0	0	0	7	6	2	3	165	55
0	M	15		Herniated disc, lumbar(요추원판 전위)	M51.2	back pain, Rt. Thigh pain. Rt	9			back pain, Rt. Thigh pain. Rt	1	0	0	1	0	6	6	0	0	0	0	3	1	3	3	171	75
1	F	66		Spinal stenosis(척추 협착)	M48.09	Both buttock pain	15	Rt L/Ex pain	1Y	Both buttock, Rt L/Ex pain	0	0	0	1	0	5	5	0	0	0	0	3	7	3	3	#N/A	#N/A
0	M	58		Frozen shoulder(동결견)	M75.0	right shoulder pain	15			right shoulder	1	0	0	0	1	8	8	0	0	0	0	17	12	3	3	163	66
1	F	75		Spinal stenosis(척추 협착)	M48.09	Both buttock pain	15			Both buttock	1	0	0	0	0	5	5	0	0	0	0	5	2	4	3	155	50
1	F	50		Spondylolysis(척추분리증)	M43.09	Lt. leg pain/ Lt buttock pain	75			Lt. leg pain/ Lt buttock pain	1	0	0	1	0	5	5	0	0	0	0	5	4	4	3	160	54
0	M	56		Radiculopathy with herniated cervical disc(경추간판 탈출증을 동반한 신경뿌리병증)	M50.1	PNP	63	Lt. shoulder pain	2 months	post. neck, Lt. shoulder~Lt. arm	1	1	0	1	0	6	6	0	0	0	0	19	4	4	3	#N/A	#N/A
1	F	52		Herniated cervical disc(경추간판 전위)	M50.2	Lt arm pain	7	Lt. shoulder	3-4 mo	Lt arm pain	1	0	1	0	0	6	6	0	0	0	0	7	6	4	3	157	60
1	F	69		Spinal stenosis, lumbar(요추 척추협착증)	M48.06	Lt. radiating leg pain	6	LBP	3 months	lower back, Lt. leg, Lt. heel	0	0	0	1	0	3	2~3	0	0	0	0	11	7	4	3	155	58
1	F	47		Shoulder pain(어깨 통증)	M75.8	Lt. shoulder pain	9			Lt. shoulder	0	0	0	0	0	5	5	0	1	0	0	20	18	4	3	158	58
1	F	51		Lower back pain(요통)	M54.59	LBP	63			lower back	0	0	0	0	1	8	심할 때 : 8 평소에 : 4	0	0	0	0	21	0	5	3	160	63.7
0	M	81		Spinal stenosis(척추 협착)	M48.09	both radiating leg pain	27			Rt. thigh	0	0	0	1	0	6	6	0	0	0	0	21	2	5	3	162	73
1	F	56		Spinal stenosis L4,L5(요추 4,5번 척추협착증)	M48.06	Rt. LBP	9	Rt. leg radiating pain	6 months	Rt. lower back, Rt. calf & Rt. sole	1	0	0	1	0	5	5	0	0	0	0	21	3	5	3	157	60
0	M	57		Spinal stenosis(척추 협착)	M48.09	Rt. buttock pain	15	Rt. radiating leg pain	1 year	Rt. buttock, Rt. leg lateral side	0	0	0	1	0	5	5	0	0	0	0	25	3	5	3	174	79
1	F	68		Pain in joint, hand(carpus, fingers, metacarpus)(관절통, 손)	M25.54	Right wrist stiffness	7			Right wrist	0	0	0	0	0	5	4~5	0	0	0	0	8	4	5	3	#N/A	#N/A
0	M	57		Herniated lumbar disc(요추원판 전위)	M51.2	LBP	15	L/Ex radiating pain	1Y	lower back	1	0	0	1	0	4	4	0	0	0	0	9	4	5	3	164.5	64.2
1	F	57		Spinal stenosis(척추 협착)	M48.09	both post. thigh pain(R>L)	27			both post. thigh	0	0	0	1	0	2	2	0	0	0	0	14	5	5	3	#N/A	#N/A
1	F	83		Spinal stenosis(척추 협착)	M48.09	Both leg pain	51			Both leg	0	1	0	1	1	8	8	0	0	0	0	10	7	5	3	158	53
1	F	28		Herniated lumbar disc(요추원판 전위)	M51.2	lower back / Rt. buttock pain	8	Rt. L/Ex tingling sense	5months	lower back / Rt. buttock pain	0	0	0	1	0	4	4	0	0	0	0	6	9	5	3	#N/A	#N/A
1	F	52		Pain in limb, pelvic region and thigh(사지의 통증, 골반 부위 및 허벅지)	M79.65	Rt. buttock pain	7			Rt. buttock pain	0	0	0	0	0	6	6	0	0	0	0	21	9	5	3	154	59
0	M	47		Spinal stenosis, cervical(경부 척추협착증)	M48.02	Rt. hand tingling	6			Rt. hand & 1,2 finger area	0	1	0	1	1	7	7	0	0	0	0	24	12	5	3	175	74
1	F	53		Herniated cervical disc(경추간판 전위)	M50.2	Posterior neck pain	15	back pain	1Y	Posterior neck, back	0	0	1	1	0	5	5	0	1	0	0	17	17	5	3	#N/A	#N/A
0	M	59		Submandibular sialadenitis c sialolithiasis, left(좌측의 타석증을 동반한 턱밑샘염)	K11.29	Left shoulder	39			Left shoulder	1	0	0	0	1	10	10	0	1	0	0	6	20	5	3	170	95
1	F	79		Spinal stenosis(척추 협착)	M48.09	both buttock pain	8	both leg radiating pain	5 months	both buttock, both leg post. side	1	1	0	1	1	9	9	1	1	0	0	31	20	5	3	157	60
0	M	53		Back pain(등통증)	M54.99	Upper back pain	7			Upper back pain	0	0	0	0	1	10	10	0	1	0	0	21	21	5	3	#N/A	#N/A
0	M	24		Herniated lumbar disc(요추원판 전위)	M51.2	Rt. LBP	6	Rt. radiating leg pain	3 months	Rt. lower back, Rt. leg lateral side	0	0	0	1	0	6	5~6	0	0	0	0	20	2	6	3	175	74
1	F	45		Herniated cervical disc(경추간판 전위)	M50.2	PNP	15	Lt. radiating arm pain	1 year	post. neck, Lt. arm radial side	0	0	0	1	1	7	6~7	0	0	0	0	23	2	6	3	#N/A	#N/A
1	F	60		Herniated lumbar disc(요추원판 전위)	M51.2	Lt. buttock pain	11	Lt. radiating leg pain	8 months	Lt. buttock, Lt. lower leg	0	0	0	1	1	8	8	0	0	0	0	24	2	6	3	154	64
1	F	76		Spondylolisthesis, lumbar(요추 전방전위증)	M43.16	both ant. thigh pain	51	LBP	40 years	both ant. thigh area	1	0	0	1	0	5	5	0	0	0	0	17	4	6	3	141.1	64
0	M	27		Dorsalgia, unspecified, thoracic region(상세불명의 등통증, 흉추부)	M54.94	Rt. back pain	27	Rt. shoulder pain	2 years	Rt. back, Rt. shoulder	0	0	0	0	0	5	5	0	0	0	0	21	4	6	3	175	62
1	F	68		Herniated lumbar disc(요추원판 전위)	M51.2	LBP	63	Rt. ant thigh pain	1 month	lower back, Rt. ant. thigh	1	0	0	1	0	4	4	0	0	0	0	23	7	6	3	160	57
0	M	79		Shoulder pain(어깨 통증)	M75.8	Lt arm radiating pain	9			Lt arm radiating pain	1	0	0	1	0	5	5	0	0	0	0	4	6	7	3	173	56
1	F	19		Herniated lumbar disc(요추원판 전위)	M51.2	Lower back pain	8			Lower back	0	0	0	0	0	5	5	0	0	0	0	4	7	7	3	#N/A	#N/A
1	F	66		Pain in joint, upper arm(humerus, elbow joints)(관절통, 위팔)	M25.52	whole body pain	27			whole body pain	0	0	1	0	1	8	8	0	1	0	0	16	15	7	3	#N/A	#N/A
0	M	54		Post spinal surgery syndrome(척추수술 후 증후군)	M96.8	Rt. LBP	39	both radiating leg pain	2~3 years	Rt. lower back, both leg lateral side	0	1	0	1	1	7	6~7	0	0	1	0	20	4	8	3	163.7	64.2
1	F	65		Spinal stenosis(척추 협착)	M48.09	Lt. leg pain	7			Lt. leg	0	0	0	0	1	7	7	0	0	1	0	24	11	8	3	155	59.55
1	F	68		Spinal stenosis(척추 협착)	M48.09	Rt. buttock	243	Rt. calf pain	2 months	Rt. buttock, Rt. calf	1	0	0	1	1	7	7	1	1	1	0	30	19	9	3	151	59
1	F	63		Osteoarthritis(골관절염)	M19.99	Bilateral Knee pain	9			Bilateral Knee pain	1	0	0	0	0	6	7	0	0	0	0	5	6	0	4	150	55
1	F	60		Herniated cervical disc(경추간판 전위)	M50.2	Lt. arm/ shoulder pain	9			Lt. arm/ shoulder pain	1	0	0	1	0	5		0	0	0	0	6	7	0	4	#N/A	#N/A
1	F	65		Spinal stenosis(척추 협착)	M48.09	Lt leg paresthesia	8			Lt leg paresthesia	0	0	0	1	0	2	6-->2( 16.2.4 본원 NS opalmon 복용 후 )	0	0	0	0	9	3	1	4	158.4	70.6
1	F	55		Neck pain(경부 통증)	M54.29	Both hand tingling and pain	15	Rt. neck pain		Both hand tingling and pain(R>L)	1	0	0	1	1	7	7	0	0	0	0	6	6	1	4	148	60
1	F	58		Herniated cervical disc(경추간판 전위)	M50.2	Bilateral shoulder pain	111			Bilateral shoulder pain	0	0	0	1	0	6	7	0	0	0	0	9	6	1	4	162	58
1	F	61		Spinal stenosis, lumbar(요추 척추협착증)	M48.06	Lt. shoulder/ arm pain	123	Lt. back pain	10 years	Lt. shoulder pain	0	1	1	1	0	5	5	0	0	0	0	6	3	2	4	154	60
1	F	74		Herniated disc, lumbar(요추원판 전위)	M51.2	LBP	39	Lt.>Rt L/Ex radiaing pain	3yrs	LBP, Lt.>Rt lower extremity radiai	1	0	0	1	0	6	6	0	0	0	0	9	6	2	4	159.7	62.3
0	M	76		Flank pain(측복부통증)	R10.49	Rt. flank pain	7			Rt. flank pain	0	0	0	1	1	9	9	0	0	0	0	16	6	2	4	176	69
1	F	55		Low back pain, lumbosacral region(요통, 요천추부)	M54.57	Rt. LBP	39			Rt. LBP	0	0	0	0	1	7	7	0	0	0	0	8	9	2	4	#N/A	#N/A
0	M	33		Spinal stenosis(척추 협착)	M48.09	lower back pain(Rt)	27	right leg pain	several years	right back pain	1	0	0	1	0	5	5	0	0	0	0	8	12	2	4	169.3	93.1
0	M	73		Spinal stenosis(척추 협착)	M48.09	Both buttock pain	363			Both buttock pain	0	0	0	1	0	6	8	0	0	0	0	7	7	3	4	#N/A	#N/A
1	F	37		Pain in limb, hand(사지의 통증, 손)	M79.64	우측손바닥이 아파요.	39			우측 손이 저리다.	0	1	0	0	0	6	8	0	0	0	0	7	5	4	4	168	56
1	F	63		Spinal stenosis(척추 협착)	M48.09	both buttock pain	51			both buttock	0	1	0	0	1	8	7~8	0	0	0	0	26	5	4	4	156	57
1	F	80		Low back pain, lumbosacral region(요통, 요천추부)	M54.57	LBP	9			LBP	1	1	0	1	1	7	7	0	0	0	0	5	6	4	4	153	52
0	M	69		Osteoarthritis(골관절염)	M19.99	Right posterior neck pain	27			Right posterior neck pain	0	1	0	0	1	8	8	0	0	0	0	9	7	4	4	#N/A	#N/A
0	M	43		Herniated lumbar disc(요추원판 전위)	M51.2	both leg pain	9	lower back pain	6months	lower back pain/ both leg pain , (Lt> Rt)	1	1	0	1	1	8	8	0	0	0	0	14	8	4	4	175	70
0	M	57		Back pain(등통증)	M54.99	Right back pain	15			Right back	0	0	0	0	1	8	8	0	1	0	0	10	15	4	4	#N/A	#N/A
0	M	47		Pain in joint, upper arm(humerus, elbow joints)(관절통, 위팔)	M25.52	both hand stiffness	27			Both hand stiffness	0	0	0	0	0	3	3	0	0	0	0	6	2	5	4	174	73
1	F	48		Low back pain, lumbosacral region(요통, 요천추부)	M54.57	Lt. LBP	27			Lt. lower back	1	1	0	1	1	8	7~8	0	0	0	0	25	3	5	4	158	58.8
1	F	80		Neck pain(경부 통증)	M54.29	PNP	6			post neck	1	0	0	0	0	3	3	0	0	0	0	17	6	5	4	149.9	56.3
0	M	63		Spinal stenosis(척추 협착)	M48.09	Lower back pain	63	both leg radiating pain(L>R)	2yr	Lower back	0	0	0	1	1	10	10/평상시 2	0	0	0	0	4	8	5	4	160.2	65
1	F	79		Spinal stenosis(척추 협착)	M48.09	Both buttock pain	63	Both lower extremity radiating	5yr(1yr aggravation)	Both buttock, Both lower extermity	0	0	0	1	0	6	8	0	0	0	0	7	8	5	4	146.8	46
0	M	73		Spinal stenosis(척추 협착)	M48.09	Lower back pain (Left)	15	both L/Ex pain	1Y	Lower back	1	0	0	1	1	10	10	0	1	0	0	15	18	5	4	169	51.5
1	F	81		Spinal stenosis(척추 협착)	M48.09	LBP(Right)	15	Right L/Ex pain	1yr	LBP(Right), Right L/Ex pain	0	0	0	1	0	6	6	0	1	0	0	20	18	5	4	150	50
0	M	49		Spondylitis(척추염)	M46.99	Back pain	8			Back pain	1	0	0	0	0	4	4	1	1	0	0	30	18	5	4	168	56.7
0	M	46		Contusion, upper arm(위팔 타박상)	S40.0	Left shoulder pain	15	Left arm tingling sensation	3M	Left shoudler	0	0	0	1	0	5	4~5	0	0	0	0	4	1	6	4	177	74
1	F	71		Herniated disc, lumbar(요추원판 전위)	M51.2	Bilat. sacrum pain(L>R)	6	Lt. leg radiating pain	3months	Bilat. sacrum pain(L>R), Lt. leg radiating pain	1	0	0	1	0	4	4	0	0	0	0	5	7	6	4	154	62
1	F	55		Herniated disc, lumbar(요추원판 전위)	M51.2	Lt. calf pain	15			Lt. calf	0	0	0	0	0	6	6	0	0	0	0	22	9	6	4	158	57
1	F	61		Degenerative spine arthritis(퇴행성 척추 관절염)	M46.99	LBP	15			lower back	0	0	0	0	0	6	6	0	0	0	0	22	11	7	4	160	55
1	F	67		Spinal stenosis(척추 협착)	M48.09	Lt. buttock pain, coccyx	8			Lt. buttock pain, coccyx	0	1	0	1	1	7	7	0	0	0	0	23	11	7	4	153	45
0	M	36		Pain in limb, hand(사지의 통증, 손)	M79.64	Left wrist pain	39			Left wrist	0	0	0	0	1	10	필요로 하는 동작에서 10점	0	0	0	0	12	14	7	4	#N/A	#N/A
0	M	70		Spinal stenosis(척추 협착)	M48.09	Lower back pain	63	Right sole pain	5years	lower back, right sole	1	0	0	1	1	8	8	0	1	0	0	13	16	7	4	168	77
0	M	62		Pelvic and perineal pain(골반 및 회음부 통증)	R10.2	urethral pain	6	anal pain	3M	urethra, anal pain	0	0	1	1	1	9	9	0	1	0	0	12	18	7	4	174	57
1	F	67		Spinal stenosis(척추 협착)	M48.09	back stiffness & pain	27			back	1	0	0	0	0	5	118/83-85	0	0	1	0	26	7	8	4	#N/A	#N/A
1	F	83		Spinal stenosis(척추 협착)	M48.09	LBP	63	Lt. leg numbness	3 weeks	lower back, Lt. anterolateral thigh	1	1	0	1	1	9	8~9	1	1	1	0	32	15	9	4	160	60
1	F	79		Osteoarthritis(골관절염)	M19.99	both buttock pain	8			both buttock	1	0	0	0	0	6	5~6	0	0	1	0	27	10	10	4	148	58
1	F	61		Spinal stenosis L4,L5(요추 4,5번 척추협착증)	M48.06	Lt buttock and calf pain	6			Lt. buttock & calf pain	1	1	0	1	1	10	10	1	0	1	0	34	12	11	4	153	57
1	F	24		Shoulder pain(어깨 통증)	M75.8	PNP	21	both shoulder pain		post. neck, both shoulder	0	0	0	0	0	2	Cymbalta 복용 중 : 2 통증이 심해질 시 : 9	0	0	1	0	25	3	12	4	#N/A	#N/A
0	M	74		Herniated cervical disc(경추간판 전위)	M50.2	Lt.posterior neck/sholder pain	123			posterior neck /sholder pain	1	1	0	0	0	6	7	0	0	0	0	5	8	1	5	169	75
1	F	26		Herniated disc, lumbar(요추원판 전위)	M51.2	Lower back apin	39			Lower back pain	0	0	0	1	0	4	4	0	0	0	0	2	1	3	5	#N/A	#N/A
0	M	54		Herniated lumbar disc(요추원판 전위)	M51.2	Lt. sacrum, Lt. radiating leg	6			Lt. sacrum, Lt. radiating leg pain	1	1	0	1	0	5	5	0	0	0	0	6	2	3	5	170	62
0	M	51		Spinal stenosis(척추 협착)	M48.09	LBP	8	Both posterior calf radiating	5 months	lower back, both posterior calf	0	0	1	1	0	4	back : 3~4 Rt. calf : 6~7 Lt. calf : 2~3	0	0	0	0	21	3	4	5	#N/A	#N/A
1	F	71		Spinal stenosis(척추 협착)	M48.09	Low back pain	123			Low back pain	0	0	0	0	1	8	8	0	0	0	0	12	7	4	5	149	50
0	M	21		Shoulder pain(어깨 통증)	M75.8	Both shoulder pain(Rt>Lt)	39			Both shoulder	0	0	0	0	0	6	6	0	0	0	0	8	14	4	5	#N/A	#N/A
1	F	54		Herniated cervical disc(경추간판 전위)	M50.2	Left neck~shoulder pain	15			Left neck~shoulder	0	0	0	0	1	7	7	0	0	0	0	16	14	4	5	160	52
1	F	72		Lower back pain(요통)	M54.59	Both leg pain	243	Lower back pain	5M	Both leg pain, lower back pain	0	0	1	0	1	8	8	0	1	0	0	21	19	4	5	156	60
1	F	47		Pain in joint, hand(carpus, fingers, metacarpus)(관절통, 손)	M25.54	Lt wrist pain	8	Lt. U/Ex apin	1.5 months	Lt. U/Ex apin	1	0	0	1	1	7	7	0	0	0	0	15	6	5	5	164	46
1	F	32		Herniated lumbar disc(요추원판 전위)	M51.2	Lower back pain	39			Lower back pain	0	0	0	1	0	6	6	0	0	0	0	4	7	5	5	#N/A	#N/A
1	F	22		Neck pain(경부 통증)	M54.29	Lt. clavicle area pain	6	Lt. arm pain	2 months	쇄골, 목, 왼팔	0	0	1	1	0	6	7	0	0	0	0	8	8	5	5	#N/A	#N/A
0	M	37		Herniated lumbar disc(요추원판 전위)	M51.2	LBP	12	Left leg pain	9M	Lower back, Left leg	0	0	0	1	0	3	3	0	0	0	0	17	8	5	5	#N/A	#N/A
1	F	55		Spinal stenosis(척추 협착)	M48.09	LBP(Right side)	27	Right L/Ex pain	2Y	Right lower back, L/Ex	0	1	0	1	1	8	8	0	0	0	0	10	10	5	5	158	58
1	F	65		Herniated lumbar disc(요추원판 전위)	M51.2	Right knee pain	123	LBP	2Y	Right knee, Lower back pain	1	0	1	1	1	7	Right knee : 7/ LBP : 6	0	0	0	0	15	10	5	5	#N/A	#N/A
1	F	60		Herniated lumbar disc(요추원판 전위)	M51.2	Lt. leg pain	11	LBP	5 years	Lt. post knee, lower back	0	0	1	1	0	5	5	0	0	0	0	15	12	5	5	#N/A	#N/A
0	M	73		Herniated disc, lumbar(요추원판 전위)	M51.2	Lower back pain	15	Left L/Ex pain	1Y	Lower back pain, Left L/Ex pain	1	0	0	1	0	6	6	0	1	0	0	14	16	5	5	170	60
1	F	72		Spinal stenosis(척추 협착)	M48.09	Left L/Ex radiating pain	7			Left L/Ex	0	0	0	1	1	10	10	0	1	0	0	26	18	5	5	150	47
1	F	70		Herniated lumbar disc(요추원판 전위)	M51.2	BOth buttock pain	27	Lt. leg/sole numbness	2yr	BOth buttock pain, Lt. leg/sole numbness	0	1	0	1	0	4	4	0	0	0	0	6	2	6	5	152	57
0	M	61		Herniated lumbar disc L1/L2(요추원판 전위, L1/L2)	M51.2	post. neck pain	6	Lt. shoulder pain	3 months	post. neck, Lt. shoulder, Lt. upper arm.	1	0	0	1	0	4	4	0	0	0	0	21	2	6	5	170	74
0	M	44		Herniated cervical disc(경추간판 전위)	M50.2	post. neck pain	27	Lt. finger tingling	2 years	post. neck, Lt. shoulder, Lt. finger	0	0	0	1	1	8	7~8	1	0	0	0	33	4	6	5	#N/A	#N/A
1	F	77		Spinal stenosis(척추 협착)	M48.09	LBP/ Lt.buttock pain	15	bilat L/Ex radiating pain(R<L)	1 year (agg: 3-4 month)	LBP/ Lt.buttock pain	1	0	0	1	0	6	6	0	0	0	0	6	10	6	5	#N/A	#N/A
1	F	72		Spinal stenosis, lumbar(요추 척추협착증)	M48.06	LBP	123	both ant. thigh pain	1 year	lower back, both ant. thigh	1	1	0	1	1	9	8~9	0	0	0	0	24	13	6	5	150	50
1	F	54		Scoliosis(척주측만증)	M41.99	Left buttock pain	27			Left buttock, thigh	0	0	0	1	1	7	7	0	1	0	0	6	15	6	5	#N/A	#N/A
1	F	79		Spinal stenosis(척추 협착)	M48.09	both buttock pain	8	Rt. shoulder pain	1 month	both buttock, Rt. shoulder	0	1	1	0	1	7	buttock : 7 shoulder : 가만히 있을 때 0, 뒤로 젖힐 때 6	0	0	0	0	29	2	7	5	157	57
0	M	69		Spinal stenosis(척추 협착)	M48.09	Lower back pain	15	Left L/Ex pain	1Y	Lower back, Left L/Ex	0	0	0	1	0	6	6	0	0	0	0	7	7	7	5	#N/A	#N/A
0	M	80		Spinal stenosis(척추 협착)	M48.09	LBP	63	Right L/Ex tingling	5Y	LBP	0	0	0	1	1	8	8	0	0	0	0	17	7	7	5	173	75
1	F	62		Herniated lumbar disc(요추원판 전위)	M51.2	LBP	27	both radiating leg pain	2 years	lower back, both leg lateral side	1	0	0	1	0	6	6	0	0	0	0	19	10	7	5	151	54
1	F	60		Pain in limb, multiple sites(사지의 통증, 다발 부위)	M79.60	multiple pain	7			neck, shoulder, arm, anus, thigh	1	0	1	1	0	6	6	0	0	0	0	23	10	7	5	#N/A	#N/A
1	F	52		Herniated cervical disc(경추간판 전위)	M50.2	LBP	27	Neck pain	several years	lower back, neck	0	0	1	1	0	6	8	0	1	0	0	8	18	7	5	158	66
0	M	56		Restless legs syndrome(하지불안증후군)	G25.8	Both leg pain	99			Both leg	0	0	0	1	1	10	10	0	1	0	0	12	18	7	5	#N/A	#N/A
0	M	74		Herniated lumbar disc(요추원판 전위)	M51.2	Left L/Ex pain	6			Left L/Ex pain	1	0	0	0	1	8	8	0	0	1	0	13	7	8	5	170	57
1	F	36		Herniated disc, lumbar(요추원판 전위)	M51.2	LBP	6	Lt. radiating leg pain	3 months	lower back, Lt. leg, sole	0	0	0	1	0	5	5	0	0	1	0	21	13	8	5	#N/A	#N/A
1	F	50		Lower back pain(요통)	M54.59	Lower back pain, neck pain	39	ankle pain	3year	neck, lower back pain, ankle	0	0	1	1	1	7	neck 7/ lower back 3/ ankle 7~8	0	1	1	0	23	16	8	5	#N/A	#N/A
0	M	20		Neck pain(경부 통증)	M54.29	whole body pain	67			whole body pain	0	0	1	0	1	8	6~8i	0	1	1	0	17	17	8	5	165	48
1	F	55		Rheumatoid arthritis, multiple(다발성 류마티스 관절염)	M06.909	Lt. hip pain	15			Lt. hip	1	0	0	0	1	7	6~7	0	1	1	0	29	17	9	5	154	53
1	F	57		Spondylolisthesis, lumbar, degenerative(퇴행성 요추 전방전위증)	M43.16	Lt. buttock pain	13	Lt. radiating leg pain	10 months	Lt. buttock, Lt. leg lateral side	0	0	0	1	1	10	10	1	0	1	0	30	3	10	5	154	61
1	F	73		Herniated disc, lumbar(요추원판 전위)	M51.2	LBP	27	Lt. radiating leg pain	2 years	lower back, Lt. leg lateral side	0	1	0	1	1	10	앉앗을때 10 서있을 때 8	1	1	1	0	40	20	10	5	164	50
1	F	55		Pain in limb, pelvic region and thigh(사지의 통증, 골반 부위 및 허벅지)	M79.65	Rt. hip joint pain	15			Rt. hip joint pain	1	1	0	1	1	7	7	0	0	0	0	11	5	2	6	#N/A	#N/A
1	F	68		Lower back pain(요통)	M54.59	both knee	135			both knee	1	0	0	0	0	4	2~4	0	0	0	0	15	3	3	6	160.4	62.8
1	F	65		Herniated disc, lumbar(요추원판 전위)	M51.2	LBP	9			lower back	0	0	0	0	0	5	5	0	0	0	0	14	7	4	6	150	57
0	M	71		Lower back pain(요통)	M54.59	Rt. LBP	159	Rt. flank pain	13 years	Rt. back, Rt. flank	1	0	1	0	0	4	3~4	0	0	0	0	15	14	6	6	164	62
1	F	70		Spondylolisthesis, lumbar, degenerative(퇴행성 요추 전방전위증)	M43.16	both leg pain	123			both leg lateral side	0	0	0	1	0	6	6	0	1	0	0	9	18	6	6	153	58
1	F	65		Osteoarthritis of hip, primary bilateral(양쪽 원발성 고관절의 골관절염)	M16.0	upper back pain	87	PNP	7 years	upper back, post. neck	0	0	0	0	1	8	8	0	0	0	0	28	3	7	6	#N/A	#N/A
1	F	68		Spinal stenosis(척추 협착)	M48.09	both buttock pain	27			both buttock & post. thigh	0	0	0	1	1	7	6~7	0	0	0	0	23	6	7	6	146	45.3
1	F	59		Spinal stenosis(척추 협착)	M48.09	Lt. knee pain, calf pain	15	LBP	1 year	lower back, Lt. lower leg	0	0	0	1	0	4	4	0	0	0	0	23	9	7	6	150	50
1	F	36		Tendinitis(힘줄염)	M77.99	Rt. elbow pain	8	Lt. hand tingling sensation	5 months	Rt. elbow medial side, Lt. hand ulnar side	0	0	1	1	1	10	10	1	0	0	0	34	10	7	6	160.9	50.3
1	F	75		Spinal stenosis(척추 협착)	M48.09	LBP	51	both lower leg numbness	4 years	lower back, both lower leg	1	1	0	1	1	8	7~8	1	0	0	0	33	14	7	6	153	47
0	M	21		Pain in limb, ankle and foot(사지의 통증, 발목 및 발)	M79.67	Right heel pain	7			Right heel	0	0	0	1	0	4	4	0	1	0	0	17	18	7	6	#N/A	#N/A
0	M	19		Herniated lumbar disc(요추원판 전위)	M51.2	Left L/Ex pain	11			Left L/Ex pain	0	0	0	1	0	6	6	0	0	1	0	8	0	8	6	175	70
0	M	76		Spinal stenosis(척추 협착)	M48.09	lower back pain	6	Left L/Ex pain	3month	lower back pain	1	0	0	0	1	7	7	0	0	1	0	8	6	8	6	#N/A	#N/A
0	M	42		Knee pain(무릎 통증)	M25.56	Rt. knee pain	12			Rt. knee	0	1	0	0	1	7	6~7	0	0	1	0	29	11	8	6	170.8	83
1	F	55		Frozen shoulder(동결견)	M75.0	Right shoulder pain	39			Right shoulder	0	0	0	0	1	7	7	0	1	1	0	13	17	8	6	#N/A	#N/A
1	F	80		Spinal stenosis(척추 협착)	M48.09	LBP	15	Lt.buttock pain	1year	Lower back, Lt buttock	0	0	0	1	1	8	8	0	1	1	0	19	17	8	6	155	51
1	F	46		Low back pain, lumbosacral region(요통, 요천추부)	M54.57	Lower Back pain	39	Right leg pain	6M	Lower back, Right leg	0	0	0	1	1	10	10	1	1	1	0	35	21	8	6	158.2	48.9
1	F	37		Herniated lumbar disc(요추원판 전위)	M51.2	LBP	6	Lt. buttock pain	3 months	lower back, Lt. buttock	0	0	0	0	0	6	6	0	0	1	0	28	2	9	6	#N/A	#N/A
1	F	57		Herniated lumbar disc(요추원판 전위)	M51.2	lower back pain	63			lower back pain (right>left)	0	0	0	0	1	8	5(	0	0	1	0	8	5	9	6	#N/A	#N/A
1	F	66		Spinal stenosis(척추 협착)	M48.09	Low back pain	21	Both L/Ex pain	1Y6M	Low back pain, Both L/Ex pain,	0	0	0	1	1	9	9	0	0	1	0	7	8	9	6	162	60
1	F	71		Spinal stenosis(척추 협착)	M48.09	Right posterior thigh pain	51	lower back pain	3~4years	posterior thigh, lower back	0	0	0	0	1	8	8	0	1	1	0	8	15	9	6	153	61.1
1	F	70		Herniated cervical disc(경추간판 전위)	M50.2	Rt arm radiating pain	6			Rt neck~arm	0	0	0	1	1	10	10	1	1	1	0	32	15	9	6	#N/A	#N/A
0	M	74		Compression fracture thoracic vertebra(nontraumatic)(흉추의 압박골절(비외상성))	M48.54	Back pain	15			Back pain	0	0	0	0	1	10	10	0	1	1	0	21	18	9	6	174	80
1	F	54		Pain in joint, pelvic region and thigh(buttock, femur, pelvis, hip joint, sacroiliac joint)(관절통, 골반 부위 및 넓적다리)	M25.55	Rt. hip pain	10	Rt. leg pain	7 months	Rt. hip, Rt. leg	0	0	1	1	1	9	8~9	1	0	1	0	31	11	10	6	164	59
1	F	70		Spinal stenosis(척추 협착)	M48.09	buttock pain(Rt>Lt)	87			buttock pain	0	0	0	1	1	10	10	0	0	1	0	19	12	10	6	159	70
0	M	64		Herniated lumbar disc(요추원판 전위)	M51.2	LBP	13	both radiating leg pain	10 months	lower back, both leg post. side	1	1	0	1	1	9	9	1	1	1	0	34	16	10	6	182	85
0	M	63		Low back pain, lumbosacral region(요통, 요천추부)	M54.57	bilateral leg tingling	27			bilateral leg tingling	0	0	0	1	1	8	8	0	0	1	0	12	9	18	6	163	66
1	F	34		Herniated lumbar disc(요추원판 전위)	M51.2	both buttock pain	10			both buttock pain	0	0	0	1	0	6	6	0	0	0	0	29	9	3	7	157	50
0	M	62		Other specified joint disorders, pelvic region and thigh(buttock, femur, pelvis, hip joint, sacroiliac joint)(기타 명시된 관절 장애, 골반 부위 및 넓적다리)	M25.85	both shoulder pain	15	Rt. hip pain	2 years	both shoulder	1	0	1	0	1	8	Lt. : 7~8 Rt. : 6~7	0	0	0	0	16	13	4	7	#N/A	#N/A
1	F	64		Osteoarthritis, knee, both(양쪽 무릎관절 골관절염)	M17.9	both knee	15			both knee	1	0	0	1	0	4	4	0	0	0	0	19	9	5	7	#N/A	#N/A
0	M	45		Herniated lumbar disc(요추원판 전위)	M51.2	Both buttock pain	21			Both buttock pain	0	0	0	1	1	7	7	0	0	0	0	13	10	5	7	175	92
1	F	78		Post spinal surgery syndrome(척추수술 후 증후군)	M96.8	LBP	27	Rt L/Ex pain	1Y	Lower back, Rt L/Ex	1	1	0	1	1	10	1900-01-10	0	1	0	0	14	15	5	7	143	40
0	M	46		Herniated disc, lumbar(요추원판 전위)	M51.2	LBP	27			lower back	1	0	1	0	0	3	1/ 3	0	0	0	0	14	5	7	7	168	63
1	F	73		Fracture, compression, lumbar vertebra(요추의 압박 골절)	S32.090	LBP	9	both radiating leg pain	6 months	lower back, both leg lateral side	1	0	0	1	1	7	7	0	0	0	0	25	12	7	7	149	51
1	F	50		Knee pain(무릎 통증)	M25.56	both knee pain	13	both foot pain	10 months	both knee, both foot	0	1	1	1	1	10	10	1	0	1	0	37	2	8	7	#N/A	#N/A
0	M	54		Herniated cervical disc(경추간판 전위)	M50.2	post. neck pain	27	both shoulder pain	2 years	post. neck, both shoulder	1	0	0	0	1	10	10	1	0	1	0	37	12	8	7	165	53
1	F	43		Herniated lumbar disc(요추원판 전위)	M51.2	Rt. LBP	6			Rt. lower back	0	0	0	1	1	8	8	0	0	1	0	28	14	8	7	164	45
0	M	61		Total knee replacement status(인공 슬관절 치환술 상태)	Z96.64	Left knee	8			Left knee	1	1	0	1	1	8	8	0	1	1	0	14	17	8	7	#N/A	#N/A
0	M	74		Spinal stenosis(척추 협착)	M48.09	Rt. buttock pain	6	Rt. radiating leg pain	3 months	Rt. buttock, Rt. leg	1	0	0	1	1	10	10	1	0	1	0	30	12	9	7	163	58.4
0	M	45		Herniated lumbar disc(요추원판 전위)	M51.2	LBP	6	Right leg pain	3M	Lower back, right leg	0	0	0	1	0	6	6	0	0	1	0	23	14	9	7	#N/A	#N/A
1	F	46		Herniated cervical disc(경추간판 전위)	M50.2	LBP, both. hip pain	27	post. neck, both shoulder pain	10 years	LBP, Rt. hip pain	0	0	1	0	1	8	7~8	0	0	1	0	28	9	10	7	#N/A	#N/A
0	M	44		Herniated lumbar disc(요추원판 전위)	M51.2	LBP	21	Rt. buttock	1y 6m	lower back, Rt. buttock	0	1	0	0	0	5	5	0	0	0	1	26	3	6	8	177.5	93.2
1	F	50		Shoulder pain(어깨 통증)	M75.8	Rt. shoulder pain	15			Rt. shoulder	0	0	0	1	0	3	2~3	0	0	0	1	16	6	7	8	#N/A	#N/A
1	F	28		Neck pain(경부 통증)	M54.29	Rt. shoulder pain	15			Rt. shoulder	0	0	0	1	1	7	7	0	1	0	1	19	16	7	8	#N/A	#N/A
1	F	48		Low back pain, lumbosacral region(요통, 요천추부)	M54.57	back pain	6	neck pain	3months	back pain/ neck pain	0	0	1	1	1	8	8	0	0	1	1	9	8	8	8	163	49
0	M	70		Spinal stenosis(척추 협착)	M48.09	LBP	39	Rt. buttock, both leg pain	3 years	lower back area, Rt. buttock, both thigh area	1	1	0	1	0	4	4	0	0	1	1	24	9	8	8	165	62
1	F	79		Spinal stenosis(척추 협착)	M48.09	LBP	123	both leg pain	10 years	lower back, both leg post. side	0	0	0	1	1	8	8	1	0	1	1	33	11	8	8	#N/A	#N/A
1	F	64		Spinal stenosis(척추 협착)	M48.09	both buttock pain	11	Lt. post. thigh area pain	8 months	both buttock, Lt. post. thigh area	1	1	0	1	1	8	8	0	0	1	1	26	12	8	8	155	61
1	F	41		Thoracic outlet syndrome(흉곽출구 증후군)	G54.0	Lt hand tingling sensation	243	Lt U/Ex pain		Lt hand, Lt U/Ex paintingling	0	0	0	1	1	8	8	0	0	1	1	12	7	9	8	160	52
1	F	71		Degenerative spondylosis, lumbar(요추부 퇴행성 척추증)	M47.96	Rt. shoulder pain	10			Rt. shoulder	1	0	0	0	1	10	10	1	0	1	1	32	14	9	8	151.5	65
0	M	73		Spinal stenosis(척추 협착)	M48.09	Back pain	243			Back pain	0	0	0	0	1	8	8	0	0	1	1	8	0	10	8	#N/A	#N/A
1	F	68		Post spinal surgery syndrome(척추수술 후 증후군)	M96.8	both buttock pain	6			both buttock	1	1	0	0	1	8	8	0	0	1	1	24	3	10	8	160	74
1	F	62		Pain in limb, hand(사지의 통증, 손)	M79.64	right hand pain	15			right hand	1	0	0	1	0	5	5	0	0	1	1	24	6	10	8	#N/A	#N/A
1	F	50		Lower back pain(요통)	M54.59	both buttock pain(R>L)	10			both buttock	0	0	0	1	0	6	6	1	0	1	1	31	6	10	8	#N/A	#N/A
0	M	66		Herniated cervical disc(경추간판 전위)	M50.2	Rt. shoulder pain	15			Rt. shoulder	1	0	0	1	1	10	심할경우 : 10 평소 : 4	0	0	1	1	28	13	10	8	168	68
0	M	65		Post spinal surgery syndrome(척추수술 후 증후군)	M96.8	Lt. buttock pain	51			Lt. buttock	0	0	0	1	0	5	평소에는 5 심할 경우 10	1	1	1	1	36	15	10	8	#N/A	#N/A
1	F	45		Fibromyalgia(섬유근통)	M79.79	shoulder pain	123	Both U/Ex, L/Ex pain	10Y	shoulder pain, Both U/Ex, L/Ex pain	1	0	1	1	1	8	8(평상시) / 3(medication 하였을경우)	0	1	1	1	20	17	10	8	#N/A	#N/A
0	M	26		Post spinal surgery syndrome(척추수술 후 증후군)	M96.8	Lt. buttock pain	6	Lt. leg pain	3 months	Lt. buttock, Lt, leg	0	1	0	1	1	9	9	1	1	1	1	33	18	10	8	175	77
1	F	49		Neck pain(경부 통증)	M54.29	Rt. PNP with Rt. arm tingling	9	LBP	6 months	Rt. post. neck, Rt. shoulder, Rt. finger, LBP	0	1	1	1	1	9	아침 : 8~9 활동 후 : 5~6	1	1	1	1	38	23	10	8	153	57
1	F	34		Herniated lumbar disc(요추원판 전위)	M51.2	Rt. buttock pain	7	Rt. thigh pain	4 months	Rt. buttock, Rt. lateral thigh	0	0	0	1	0	3	2~3	0	0	1	1	17	10	11	8	#N/A	#N/A
1	F	56		Spinal stenosis(척추 협착)	M48.09	lower back pain	6			lower back pain	1	0	0	1	1	8	8	0	0	1	1	15	13	11	8	159	62
0	M	20		Knee pain(무릎 통증)	M25.56	both knee pain	6			both knee(Rt. dominant)	0	1	0	1	0	6	가만히 있을 때 : 6 운동 시 : 8~9	0	1	1	1	29	15	11	8	#N/A	#N/A
1	F	49		Herniated cervical disc(경추간판 전위)	M50.2	PNP	27	Both arm tingling	several years	주요 증상 : PNP, Both arm pain //그외 back, right pelvis	0	0	0	1	1	7	7	1	1	1	1	32	18	11	8	#N/A	#N/A
1	F	50		Neck pain(경부 통증)	M54.29	Rt. PNP	11	Rt. arm numbness	2~3 days	Rt. post. neck	0	0	0	0	1	10	10 : 감정적으로 격해질 때 5~6 : 평소에	1	0	1	1	43	4	14	8	158	52
1	F	63		Spinal stenosis(척추 협착)	M48.09	LBP	39			lower back	0	1	0	0	0	6	6	0	0	0	1	28	3	6	9	#N/A	#N/A
0	M	74		Pelvic pain(골반 통증)	R10.2	Left inguinal area	15			Left inguinal area	0	0	0	1	0	2	2 (진통제안먹을때는 7)	0	0	0	1	11	7	7	9	150	56
1	F	78		Spinal stenosis(척추 협착)	M48.09	Rt. buttock pain	75	radiating Rt. leg pain	3 years	Rt. buttock, Rt. leg	1	0	0	0	1	8	8	1	0	1	1	36	11	10	9	148	51
1	F	28		Flank pain, left(좌측 측복부통증)	R10.49	Left flank pain	6			Left flank pain	0	0	0	0	1	9	9	0	1	1	1	24	21	10	9	155	50
1	F	57		Shoulder pain(어깨 통증)	M75.8	Lt. shoulder pain	8	Lt. calf numbness	5 months	Lt. shoulder, Lt. calf	0	0	0	1	1	8	8	1	0	1	1	31	2	11	9	150	42
1	F	54		Finger contusion(손가락 타박상)	S60.0	Rt arm radiating pain	63	neck pain	5years	Rt arm radiating pain	1	0	0	1	1	7	7	0	0	1	1	17	6	12	9	164	67
0	M	79		Lower back pain(요통)	M54.59	LBP	7	Rt. thigh pain	4 months	lower back, Rt. ant. thigh	1	1	0	1	1	9	8~9	1	0	1	1	37	10	12	9	167	65
0	M	50		Herniated cervical disc(경추간판 전위)	M50.2	Both arm pain	27			Both arm	0	0	0	1	1	7	7	0	1	1	1	19	17	12	9	160	70
1	F	50		Calcific tendinitis of shoulder(어깨의 석회성 힘줄염)	M75.3	both shoulder pain	15			both shoulder	1	0	0	0	1	10	10	1	1	1	1	34	19	12	9	160.4	64.8
0	M	77		Spinal stenosis(척추 협착)	M48.09	both buttock & thigh pain	6			both buttock & thigh	1	1	0	0	1	10	10	1	0	1	1	37	9	15	9	165	58
0	M	75		Shoulder pain(어깨 통증)	M75.8	Right neck pain	9			right neck pain	0	0	0	0	0	5	5	0	1	1	1	17	20	9	10	172	64
1	F	73		Back pain(등통증)	M54.99	back pain	75			upper & lower back	1	0	1	1	1	9	9	0	0	1	1	29	2	10	10	#N/A	#N/A
1	F	60		Pain in limb, ankle and foot(사지의 통증, 발목 및 발)	M79.67	Rt. groin pain	6	Rt. ankle pain	3 months	Rt. groin, Rt. ankle	1	0	1	1	0	5	groin : 5 ankle : 7	1	1	1	1	38	22	10	10	152	46
1	F	77		Spinal stenosis(척추 협착)	M48.09	LBP	9	Both L/Ex pain(Lt>Rt)	6months	LBP, Both L/Ex pain	0	0	0	1	1	7	7	0	1	1	1	18	17	11	10	#N/A	#N/A
1	F	43		Neck pain(경부 통증)	M54.29	neck pain	6			neck pain	1	0	0	1	1	7	7	0	0	1	1	14	6	8	11	165	50
0	M	70		Benign prostatic hyperplasia(양성 전립선 비대증)	N40.0	Rt. back pain	75			Rt. back	1	1	0	0	1	8	8	0	0	1	1	23	7	11	11	168	65
1	F	70		Degenerative osteoarthritis, knee, both(양쪽 퇴행성 무릎관절 골관절염)	M17.0	LBP	27	both knee pain		Lower back pain	1	0	1	1	1	8	8	0	0	1	1	21	10	12	11	150	50
0	M	54		Spinal stenosis(척추 협착)	M48.09	both buttock pain	6			both buttock & both lateral thigh	1	1	0	1	1	10	10	1	1	1	1	42	21	15	11	167	67
1	F	65		Degenerative osteoarthritis, knee, both(양쪽 퇴행성 무릎관절 골관절염)	M17.0	LBP	27			lower back	1	1	0	0	1	9	9	1	0	1	1	33	1	8	12	150.3	65.2
1	F	63		Spinal stenosis(척추 협착)	M48.09	Rt flank pain	8			Right flank area	0	0	0	0	1	7	7	0	1	1	1	23	16	10	12	162	59
1	F	81		Spinal stenosis, lumbar(요추 척추협착증)	M48.06	LBP	27	Rt. leg pain	2 weeks	lower back, Rt. leg	1	0	0	1	1	10	10	1	1	1	1	33	15	12	12	#N/A	#N/A
1	F	70		Spondylolisthesis, cervical(척추전방전위증, 경부)	M43.12	neck pain	10			Neck, both shoulder	0	0	0	1	1	8	8	0	0	1	1	24	11	13	12	155	56
1	F	54		Myoma of uterus(자궁근종)	D25.9	lower back pain, neck pain	15			lower back pain, neck pain	0	0	1	1	1	8	8	1	0	1	1	32	14	13	12	155	54.1
1	F	79		Spinal stenosis(척추 협착)	M48.09	LBP	7	both knee pain	4 months	lower back, both knee	1	1	1	0	1	8	back : 8 knee : 8	1	1	1	1	38	17	14	12	158	41
1	F	75		Rotator cuff tear(회전근개열상)	M75.1	both shoulder pain	7			both shoulder	0	0	0	0	1	10	10	1	1	1	1	44	21	16	12	159	61
1	F	18		Pain in limb, multiple sites(사지의 통증, 다발 부위)	M79.60	Rt. wrist pain & swelling	6	Lt. knee & Rt. ankle pain	2 years	Rt. wrist, Lt. knee, Rt. ankle	0	1	1	1	1	10	10	1	1	1	1	48	22	19	12	155	65.6
1	F	72		Spinal stenosis(척추 협착)	M48.09	both buttock, both leg pain	27			both buttock, both leg	1	1	0	0	1	8	7~8	1	1	1	1	35	15	13	13	153	65
1	F	61		Back pain(등통증)	M54.99	mid back pain	6			mid back	0	0	0	1	1	10	10	1	1	1	1	38	25	16	13	#N/A	#N/A
1	F	82		Spinal stenosis(척추 협착)	M48.09	LBP	9	both ant. thigh pain	6 months	lower back, both ant. thigh area	1	1	0	1	0	6	6	0	0	0	1	24	9	7	14	152	48
1	F	81		Degenerative spondylosis, lumbar(요추부 퇴행성 척추증)	M47.96	Rt. knee pain	63			Rt. knee	1	0	0	0	1	10	10	1	0	1	1	38	10	11	14	152	64
1	F	74		Lower back pain(요통)	M54.59	LBP	8	radiating Lt. leg pain	2 months	lower back, Lt, lateral thigh area	1	1	0	1	1	10	10	1	0	1	1	41	10	11	14	150	66
1	F	66		Radiculopathy with herniated lumbar disc(요추원판 전위를 동반한 신경뿌리병증)	M51.1	LBP	243	Rt.buttock, Rt. lower leg pain	1 month	lower back, Rt. buttock, Rt. lower leg	1	1	0	1	1	8	7~8	1	1	1	1	35	15	11	14	148	59
1	F	23		Pain in limb, hand(사지의 통증, 손)	M79.64	both hand pain	6	both foot pain	1 year	both hand, both foot	0	0	0	1	1	10	10	1	1	1	1	48	23	18	14	169	64
1	F	71		Spinal stenosis(척추 협착)	M48.09	Lower back pain	13	Both knee pain(Lt>Rt)	10yr	Lower back pain	0	1	0	1	0	5	5	0	1	1	1	24	17	12	19	156	59
